# Supplementary material for: Development of HDAC Inhibitors Exhibiting Therapeutic Potential in T-Cell Prolymphocytic Leukemia
Source: J Med Chem. 2021 Jun 8;64(12):8486–509. doi: 10.1021/acs.jmedchem.1c00420 (PMC8237267; doi:10.1021/acs.jmedchem.1c00420)
Supplement: Supplementary file 2 — jm1c00420_si_002.csv [file jm1c00420_si_002.csv]

Compound	SMILES	In vitro HDAC6 IC50 (𝝁M)	HDAC6 fold-selectivity	In cellulo IC50 (𝝁M) in MV4-11	In cellulo IC50 (𝝁M) in MRC-9
1	FC1=C(F)C(C(NCC2=CC=C(C(NO)=O)C=C2)=O)=C(F)C(F)=C1F	0.006	36.32	1.85	>50
2	FC1=C(F)C(S(NCC2=CC=C(C(NO)=O)C=C2)(=O)=O)=C(F)C(F)=C1F	0.389	2.57	11.82	>25
3	FC1=C(F)C(S(N(C)CC2=CC=C(C(NO)=O)C=C2)(=O)=O)=C(F)C(F)=C1F	0.002	71.5	1.01	>30
4	FC1=C(F)C(S(N(C(C)C)CC2=CC=C(C(NO)=O)C=C2)(=O)=O)=C(F)C(F)=C1F	0.004	163.3	0.51	>10
5	FC1=C(F)C(S(N(C2CC2)CC3=CC=C(C(NO)=O)C=C3)(=O)=O)=C(F)C(F)=C1F	0.0009	32.2	0.31	>20
6	FC1=C(F)C(S(N(C2CC2)CC3=CC=C(C(NO)=O)C=C3)(=O)=O)=C(F)C(F)=C1	0.01	37.8	6.14	>15
7	O=S(C1=CC=C(F)C=C1)(N(C2CC2)CC3=CC=C(C(NO)=O)C=C3)=O	0.011	25.5	8.69	>50
8	O=S(C1=CC(F)=C(F)C(F)=C1)(N(C2CC2)CC3=CC=C(C(NO)=O)C=C3)=O	0.014	19.5	5.98	>25
9	O=S(C1=C(F)C=C(F)C=C1F)(N(C2CC2)CC3=CC=C(C(NO)=O)C=C3)=O	0.008	39.4	8.94	>20
10	FC1=C(F)C(S(N(C2CC2)CC3=CC=CC(C(NO)=O)=C3)(=O)=O)=C(F)C(F)=C1F	0.488	NA	1.9	>50
11	ClC1=C(F)C(S(N(C2CC2)CC3=CC=C(C(NO)=O)C=C3)(=O)=O)=C(F)C(Cl)=C1F	0.015	14.3	0.67	>50
12	ClC1=C(F)C(S(N(C2CC2)CC3=CC=C(C(NO)=O)C=C3)(=O)=O)=C(F)C=C1F	0.009	22.3	0.74	>20
13	FC1=C(F)C(S(N(C2CC2)CC3=CC=C(C(NO)=O)C=C3)(=O)=O)=C(F)C(F)=C1Cl	0.07	14.3	1.38	>30
14	FC1=C(F)C(S(N(C2CC2)CC3=CC=C(C(NO)=O)C=C3)(=O)=O)=CC(F)=C1F	0.0085	39.29	0.42	>20
