# Supplementary material for: Development of HDAC Inhibitors Exhibiting Therapeutic Potential in T-Cell Prolymphocytic Leukemia
Source: J Med Chem. 2021 Jun 8;64(12):8486–509. doi: 10.1021/acs.jmedchem.1c00420 (PMC8237267; doi:10.1021/acs.jmedchem.1c00420)
Supplement: Supplementary file 3 — jm1c00420_si_003.pdb [file jm1c00420_si_003.pdb]

REMARK   4      COMPLIES WITH FORMAT V. 3.0, 1-DEC-2006
REMARK 888
REMARK 888 WRITTEN BY MAESTRO (A PRODUCT OF SCHRODINGER, LLC)
TITLE     KT284_M4***
MODEL        1
HETATM    1  C1  UNK   900      17.136 -41.407 100.104  1.00  0.00           C  
HETATM    2  C2  UNK   900      16.435 -41.798 101.257  1.00  0.00           C  
HETATM    3  C3  UNK   900      17.062 -42.502 102.283  1.00  0.00           C  
HETATM    4  C4  UNK   900      18.402 -42.872 102.160  1.00  0.00           C  
HETATM    5  C5  UNK   900      19.106 -42.493 101.012  1.00  0.00           C  
HETATM    6  C6  UNK   900      18.490 -41.749 100.001  1.00  0.00           C  
HETATM    7  C7  UNK   900      16.401 -40.642  99.017  1.00  0.00           C  
HETATM    8  O1  UNK   900      15.177 -40.493  99.083  1.00  0.00           O  
HETATM    9  N1  UNK   900      17.067 -40.078  97.994  1.00  0.00           N  
HETATM   10  O2  UNK   900      16.461 -39.293  97.083  1.00  0.00           O1-
HETATM   11  C8  UNK   900      17.693 -42.736 106.571  1.00  0.00           C  
HETATM   12  C9  UNK   900      18.254 -41.499 106.907  1.00  0.00           C  
HETATM   13  C10 UNK   900      17.457 -40.463 107.396  1.00  0.00           C  
HETATM   14  C11 UNK   900      16.093 -40.672 107.590  1.00  0.00           C  
HETATM   15  C12 UNK   900      15.523 -41.899 107.264  1.00  0.00           C  
HETATM   16  C13 UNK   900      16.314 -42.926 106.740  1.00  0.00           C  
HETATM   17  N2  UNK   900      18.352 -44.354 104.295  1.00  0.00           N  
HETATM   18  C14 UNK   900      19.158 -43.626 103.261  1.00  0.00           C  
HETATM   19  S1  UNK   900      18.725 -44.108 106.023  1.00  0.00           S  
HETATM   20  O3  UNK   900      18.264 -45.265 106.798  1.00  0.00           O  
HETATM   21  F1  UNK   900      19.577 -41.293 106.784  1.00  0.00           F  
HETATM   22  F2  UNK   900      18.013 -39.265 107.699  1.00  0.00           F  
HETATM   23  F3  UNK   900      15.323 -39.693 108.113  1.00  0.00           F  
HETATM   24  F4  UNK   900      14.201 -42.093 107.483  1.00  0.00           F  
HETATM   25  F5  UNK   900      15.740 -44.109 106.422  1.00  0.00           F  
HETATM   26  C15 UNK   900      17.377 -45.403 103.894  1.00  0.00           C  
HETATM   27  C16 UNK   900      17.872 -46.521 102.989  1.00  0.00           C  
HETATM   28  C17 UNK   900      17.622 -46.816 104.422  1.00  0.00           C  
HETATM   29  O4  UNK   900      20.133 -43.703 106.115  1.00  0.00           O  
HETATM   30  H1  UNK   900      15.392 -41.546 101.377  1.00  0.00           H  
HETATM   31  H2  UNK   900      16.496 -42.760 103.166  1.00  0.00           H  
HETATM   32  H3  UNK   900      20.151 -42.749 100.917  1.00  0.00           H  
HETATM   33  H4  UNK   900      19.075 -41.465  99.137  1.00  0.00           H  
HETATM   34  H5  UNK   900      18.066 -40.208  97.930  1.00  0.00           H  
HETATM   35  H6  UNK   900      19.839 -44.346 102.806  1.00  0.00           H  
HETATM   36  H7  UNK   900      19.797 -42.904 103.770  1.00  0.00           H  
HETATM   37  H8  UNK   900      16.354 -45.056 103.757  1.00  0.00           H  
HETATM   38  H9  UNK   900      17.176 -46.962 102.283  1.00  0.00           H  
HETATM   39  H10 UNK   900      18.897 -46.502 102.617  1.00  0.00           H  
HETATM   40  H11 UNK   900      18.487 -47.035 105.048  1.00  0.00           H  
HETATM   41  H12 UNK   900      16.753 -47.413 104.704  1.00  0.00           H  
CONECT    1    2    6    7
CONECT    2    1    3   30
CONECT    3    2    4   31
CONECT    4    3    5   18
CONECT    5    4    6   32
CONECT    6    1    5   33
CONECT    7    1    8    9
CONECT    8    7
CONECT    9    7   10   34
CONECT   10    9
CONECT   11   16   12   19
CONECT   12   11   13   21
CONECT   13   12   14   22
CONECT   14   13   15   23
CONECT   15   14   16   24
CONECT   16   11   15   25
CONECT   17   18   19   26
CONECT   18    4   17   35   36
CONECT   19   11   17   20   29
CONECT   20   19
CONECT   21   12
CONECT   22   13
CONECT   23   14
CONECT   24   15
CONECT   25   16
CONECT   26   17   28   27   37
CONECT   27   26   28   38   39
CONECT   28   26   27   40   41
CONECT   29   19
CONECT   30    2
CONECT   31    3
CONECT   32    5
CONECT   33    6
CONECT   34    9
CONECT   35   18
CONECT   36   18
CONECT   37   26
CONECT   38   27
CONECT   39   27
CONECT   40   28
CONECT   41   28
ENDMDL
END   
