# Supplementary material for: Development of HDAC Inhibitors Exhibiting Therapeutic Potential in T-Cell Prolymphocytic Leukemia
Source: J Med Chem. 2021 Jun 8;64(12):8486–509. doi: 10.1021/acs.jmedchem.1c00420 (PMC8237267; doi:10.1021/acs.jmedchem.1c00420)
Supplement: Supplementary file 4 — jm1c00420_si_004.pdb [file jm1c00420_si_004.pdb]

REMARK   4      COMPLIES WITH FORMAT V. 3.0, 1-DEC-2006
REMARK 888
REMARK 888 WRITTEN BY MAESTRO (A PRODUCT OF SCHRODINGER, LLC)
TITLE     KT531_M4****
MODEL        1
HETATM    1  C1  UNK   900      17.142 -41.426 100.120  1.00  0.00           C  
HETATM    2  C2  UNK   900      16.442 -41.896 101.241  1.00  0.00           C  
HETATM    3  C3  UNK   900      17.107 -42.611 102.235  1.00  0.00           C  
HETATM    4  C4  UNK   900      18.474 -42.879 102.111  1.00  0.00           C  
HETATM    5  C5  UNK   900      19.171 -42.422 100.992  1.00  0.00           C  
HETATM    6  C6  UNK   900      18.515 -41.693 100.002  1.00  0.00           C  
HETATM    7  C7  UNK   900      16.408 -40.624  99.054  1.00  0.00           C  
HETATM    8  O1  UNK   900      15.177 -40.493  99.083  1.00  0.00           O  
HETATM    9  N1  UNK   900      17.169 -40.060  98.107  1.00  0.00           N  
HETATM   10  O2  UNK   900      16.678 -39.293  97.132  1.00  0.00           O1-
HETATM   11  C8  UNK   900      17.836 -42.733 106.576  1.00  0.00           C  
HETATM   12  C9  UNK   900      18.377 -41.474 106.840  1.00  0.00           C  
HETATM   13  C10 UNK   900      17.559 -40.450 107.314  1.00  0.00           C  
HETATM   14  C11 UNK   900      16.199 -40.684 107.530  1.00  0.00           C  
HETATM   15  C12 UNK   900      15.656 -41.944 107.267  1.00  0.00           C  
HETATM   16  C13 UNK   900      16.474 -42.971 106.786  1.00  0.00           C  
HETATM   17  N2  UNK   900      18.446 -44.337 104.278  1.00  0.00           N  
HETATM   18  C14 UNK   900      19.226 -43.659 103.196  1.00  0.00           C  
HETATM   19  S1  UNK   900      18.901 -44.052 105.981  1.00  0.00           S  
HETATM   20  O3  UNK   900      18.561 -45.233 106.782  1.00  0.00           O  
HETATM   21  O4  UNK   900      20.272 -43.529 106.004  1.00  0.00           O  
HETATM   22  F1  UNK   900      15.947 -44.191 106.530  1.00  0.00           F  
HETATM   23  F2  UNK   900      14.341 -42.168 107.483  1.00  0.00           F  
HETATM   24  F3  UNK   900      18.085 -39.231 107.568  1.00  0.00           F  
HETATM   25  F4  UNK   900      15.409 -39.693 107.998  1.00  0.00           F  
HETATM   26  C15 UNK   900      17.425 -45.369 103.940  1.00  0.00           C  
HETATM   27  C16 UNK   900      17.833 -46.468 102.969  1.00  0.00           C  
HETATM   28  C17 UNK   900      17.688 -46.794 104.415  1.00  0.00           C  
HETATM   29  H1  UNK   900      15.386 -41.692 101.343  1.00  0.00           H  
HETATM   30  H2  UNK   900      16.562 -42.954 103.100  1.00  0.00           H  
HETATM   31  H3  UNK   900      20.228 -42.625 100.897  1.00  0.00           H  
HETATM   32  H4  UNK   900      19.071 -41.338  99.146  1.00  0.00           H  
HETATM   33  H5  UNK   900      18.169 -40.205  98.140  1.00  0.00           H  
HETATM   34  H6  UNK   900      19.430 -41.293 106.683  1.00  0.00           H  
HETATM   35  H7  UNK   900      19.858 -44.411 102.722  1.00  0.00           H  
HETATM   36  H8  UNK   900      19.918 -42.957 103.661  1.00  0.00           H  
HETATM   37  H9  UNK   900      16.397 -45.009 103.882  1.00  0.00           H  
HETATM   38  H10 UNK   900      17.080 -46.848 102.283  1.00  0.00           H  
HETATM   39  H11 UNK   900      18.829 -46.460 102.527  1.00  0.00           H  
HETATM   40  H12 UNK   900      18.592 -47.025 104.979  1.00  0.00           H  
HETATM   41  H13 UNK   900      16.837 -47.389 104.747  1.00  0.00           H  
CONECT    1    2    6    7
CONECT    2    1    3   29
CONECT    3    2    4   30
CONECT    4    3    5   18
CONECT    5    4    6   31
CONECT    6    1    5   32
CONECT    7    1    8    9
CONECT    8    7
CONECT    9    7   10   33
CONECT   10    9
CONECT   11   16   12   19
CONECT   12   11   13   34
CONECT   13   12   14   24
CONECT   14   13   15   25
CONECT   15   14   16   23
CONECT   16   11   15   22
CONECT   17   18   19   26
CONECT   18    4   17   35   36
CONECT   19   11   17   20   21
CONECT   20   19
CONECT   21   19
CONECT   22   16
CONECT   23   15
CONECT   24   13
CONECT   25   14
CONECT   26   17   28   27   37
CONECT   27   26   28   38   39
CONECT   28   26   27   40   41
CONECT   29    2
CONECT   30    3
CONECT   31    5
CONECT   32    6
CONECT   33    9
CONECT   34   12
CONECT   35   18
CONECT   36   18
CONECT   37   26
CONECT   38   27
CONECT   39   27
CONECT   40   28
CONECT   41   28
ENDMDL
END   
