# Supplementary material for: Development of HDAC Inhibitors Exhibiting Therapeutic Potential in T-Cell Prolymphocytic Leukemia
Source: J Med Chem. 2021 Jun 8;64(12):8486–509. doi: 10.1021/acs.jmedchem.1c00420 (PMC8237267; doi:10.1021/acs.jmedchem.1c00420)
Supplement: Supplementary file 5 — jm1c00420_si_005.pdb [file jm1c00420_si_005.pdb]

REMARK   4      COMPLIES WITH FORMAT V. 3.0, 1-DEC-2006
REMARK 888
REMARK 888 WRITTEN BY MAESTRO (A PRODUCT OF SCHRODINGER, LLC)
TITLE     KT531_M4***
MODEL        1
HETATM    1  C1  UNK   900      62.082  72.683   8.274  1.00  0.00           C  
HETATM    2  C2  UNK   900      61.935  72.347   9.625  1.00  0.00           C  
HETATM    3  C3  UNK   900      62.297  73.249  10.626  1.00  0.00           C  
HETATM    4  C4  UNK   900      62.797  74.510  10.291  1.00  0.00           C  
HETATM    5  C5  UNK   900      62.914  74.861   8.948  1.00  0.00           C  
HETATM    6  C6  UNK   900      62.552  73.961   7.953  1.00  0.00           C  
HETATM    7  C7  UNK   900      61.716  71.689   7.194  1.00  0.00           C  
HETATM    8  O1  UNK   900      60.789  70.886   7.336  1.00  0.00           O  
HETATM    9  N1  UNK   900      62.424  71.686   6.058  1.00  0.00           N  
HETATM   10  O2  UNK   900      62.116  70.897   5.029  1.00  0.00           O1-
HETATM   11  C8  UNK   900      60.724  77.959  13.287  1.00  0.00           C  
HETATM   12  C9  UNK   900      61.716  78.940  13.188  1.00  0.00           C  
HETATM   13  C10 UNK   900      61.688  80.063  14.014  1.00  0.00           C  
HETATM   14  C11 UNK   900      60.659  80.218  14.941  1.00  0.00           C  
HETATM   15  C12 UNK   900      59.658  79.250  15.040  1.00  0.00           C  
HETATM   16  C13 UNK   900      59.686  78.120  14.216  1.00  0.00           C  
HETATM   17  N2  UNK   900      62.279  75.687  12.470  1.00  0.00           N  
HETATM   18  C14 UNK   900      63.237  75.525  11.345  1.00  0.00           C  
HETATM   19  S1  UNK   900      60.787  76.585  12.133  1.00  0.00           S  
HETATM   20  O3  UNK   900      60.921  77.205  10.812  1.00  0.00           O  
HETATM   21  O4  UNK   900      59.663  75.684  12.414  1.00  0.00           O  
HETATM   22  F1  UNK   900      58.699  77.203  14.337  1.00  0.00           F  
HETATM   23  F2  UNK   900      58.659  79.403  15.941  1.00  0.00           F  
HETATM   24  F3  UNK   900      62.658  81.000  13.909  1.00  0.00           F  
HETATM   25  F4  UNK   900      60.629  81.308  15.744  1.00  0.00           F  
HETATM   26  C15 UNK   900      62.296  74.778  13.651  1.00  0.00           C  
HETATM   27  C16 UNK   900      63.492  73.866  13.901  1.00  0.00           C  
HETATM   28  C17 UNK   900      63.315  75.112  14.720  1.00  0.00           C  
HETATM   29  H1  UNK   900      61.560  71.375   9.912  1.00  0.00           H  
HETATM   30  H2  UNK   900      62.193  72.952  11.658  1.00  0.00           H  
HETATM   31  H3  UNK   900      63.289  75.835   8.666  1.00  0.00           H  
HETATM   32  H4  UNK   900      62.654  74.280   6.933  1.00  0.00           H  
HETATM   33  H5  UNK   900      63.184  72.344   5.950  1.00  0.00           H  
HETATM   34  H6  UNK   900      62.516  78.838  12.467  1.00  0.00           H  
HETATM   35  H7  UNK   900      64.234  75.308  11.720  1.00  0.00           H  
HETATM   36  H8  UNK   900      63.326  76.498  10.860  1.00  0.00           H  
HETATM   37  H9  UNK   900      61.313  74.444  13.987  1.00  0.00           H  
HETATM   38  H10 UNK   900      63.302  72.900  14.368  1.00  0.00           H  
HETATM   39  H11 UNK   900      64.318  73.804  13.195  1.00  0.00           H  
HETATM   40  H12 UNK   900      63.981  75.962  14.550  1.00  0.00           H  
HETATM   41  H13 UNK   900      63.037  75.009  15.768  1.00  0.00           H  
CONECT    1    2    6    7
CONECT    2    1    3   29
CONECT    3    2    4   30
CONECT    4    3    5   18
CONECT    5    4    6   31
CONECT    6    1    5   32
CONECT    7    1    8    9
CONECT    8    7
CONECT    9    7   10   33
CONECT   10    9
CONECT   11   16   12   19
CONECT   12   11   13   34
CONECT   13   12   14   24
CONECT   14   13   15   25
CONECT   15   14   16   23
CONECT   16   11   15   22
CONECT   17   18   19   26
CONECT   18    4   17   35   36
CONECT   19   11   17   20   21
CONECT   20   19
CONECT   21   19
CONECT   22   16
CONECT   23   15
CONECT   24   13
CONECT   25   14
CONECT   26   17   28   27   37
CONECT   27   26   28   38   39
CONECT   28   26   27   40   41
CONECT   29    2
CONECT   30    3
CONECT   31    5
CONECT   32    6
CONECT   33    9
CONECT   34   12
CONECT   35   18
CONECT   36   18
CONECT   37   26
CONECT   38   27
CONECT   39   27
CONECT   40   28
CONECT   41   28
ENDMDL
END   
