# Supplementary material for: Development of HDAC Inhibitors Exhibiting Therapeutic Potential in T-Cell Prolymphocytic Leukemia
Source: J Med Chem. 2021 Jun 8;64(12):8486–509. doi: 10.1021/acs.jmedchem.1c00420 (PMC8237267; doi:10.1021/acs.jmedchem.1c00420)
Supplement: Supplementary file 6 — jm1c00420_si_006.xlsx [file jm1c00420_si_006.xlsx]

## Sheet: Table_1b
	In vitro IC50 (μM)				HDAC6	In cellulo IC50 (μM)
					fold-selectivity	MV4-11	MRC-9
Compound	HDAC3	HDAC6	HDAC8	HDAC11
1	0.2	0.006	0.7	>1	36.32	1.85	>50
2	>1	0.389	>1	>1	2.57*	11.82	>25
3	0.143	0.002	0.184	0.246	71.5	1.01	>30
4	0.932	0.004	0.653	0.941	163.3	0.51	>10
5	0.07	0.0009	0.029	0.047	32.2	0.31	>20
6	>1	0.01	0.378	>1	37.8	6.14	>15
7	0.841	0.011	0.281	>1	25.5	8.69	>50
8	>1	0.014	0.273	>1	19.5	5.98	>25
9	>1	0.008	0.315	>1	39.4	8.94	>20
10	>1	0.488	0.108	>1	**	1.9	>50
11	>1	0.015	0.214	0.364	14.3	0.67	>50
12	>1	0.009	0.201	>1	22.3	0.74	>20
13	>1	0.07	>1	>1	14.3*	1.38	>30
14 (KT-531)	>1	0.0085	0.334	>1	39.29	0.42	>20
SAHA	0.0068	0.0058	0.497	>1	**	0.38	>5
Ricolinostat	0.0143	0.00259	0.245	>1	5.52	0.81	>20
Citarinostat	0.0125	0.00221	0.171	>1	5.65	1.34	>30
