# Supplementary material for: Development of HDAC Inhibitors Exhibiting Therapeutic Potential in T-Cell Prolymphocytic Leukemia
Source: J Med Chem. 2021 Jun 8;64(12):8486–509. doi: 10.1021/acs.jmedchem.1c00420 (PMC8237267; doi:10.1021/acs.jmedchem.1c00420)
Supplement: Supplementary file 7 — jm1c00420_si_007.xlsx [file jm1c00420_si_007.xlsx]

## Sheet: Table_2d
In vitro IC50 (μM)
Compound	HDAC1	HDAC2	HDAC3	HDAC4	HDAC5	HDAC6	HDAC7	HDAC8	HDAC9	HDAC10	HDAC11
Citarinostat	*	0.318	0.0125	>1	*	0.00221	*	0.271	*	*	>1
14 (KT-531)	>1	>1	>1	>1	>1	0.0085	>1	0.334	>1	>1	>1
