# Supplementary material for: Development of HDAC Inhibitors Exhibiting Therapeutic Potential in T-Cell Prolymphocytic Leukemia
Source: J Med Chem. 2021 Jun 8;64(12):8486–509. doi: 10.1021/acs.jmedchem.1c00420 (PMC8237267; doi:10.1021/acs.jmedchem.1c00420)
Supplement: Supplementary file 8 — jm1c00420_si_008.xlsx [file jm1c00420_si_008.xlsx]

## Sheet: Table_5
Compound	AML		Mature TCL								Immature TCL
			ANKL	LGL	T/NK cell lymphoma	γδ T-NHL	ALK- ALCL	CTCL		ALK+ ALCL	T-ALL/	T-ALL
											T-PLL like
	MV4-11	MOLM-13	KHYG-1	NK-92	SNK6	DERL-2	Mac1	Myla	Hut78	SU-DHL-1	SUP-T11	DND-41	MOLT4
KT-531	0.42	0.5	3.39	1.61	3.53	0.46	9.6	26.96	16.17	2.8	0.42	2.05	2.73
Citarinostat	1.34	1.98	1.2	1.97	1.9	1.02	1.78	7.97	3.77	4.66	3.94	1.96	1.72
