# Supplementary material for: Development of HDAC Inhibitors Exhibiting Therapeutic Potential in T-Cell Prolymphocytic Leukemia
Source: J Med Chem. 2021 Jun 8;64(12):8486–509. doi: 10.1021/acs.jmedchem.1c00420 (PMC8237267; doi:10.1021/acs.jmedchem.1c00420)
Supplement: Supplementary file 9 — jm1c00420_si_009.xlsx [file jm1c00420_si_009.xlsx]

## Sheet: Table_6a
Cellular IC50 (μM)
	MRC-9	NHF	HUVEC	pPF
14 (KT-531)	21.9	3	3.9	3.3
Citarinostat	>30	5.74	4.86	7.44
