# Supplementary material for: Development of HDAC Inhibitors Exhibiting Therapeutic Potential in T-Cell Prolymphocytic Leukemia
Source: J Med Chem. 2021 Jun 8;64(12):8486–509. doi: 10.1021/acs.jmedchem.1c00420 (PMC8237267; doi:10.1021/acs.jmedchem.1c00420)
Supplement: Supplementary file 10 — jm1c00420_si_010.xlsx [file jm1c00420_si_010.xlsx]

## Sheet: Table_6c
ADME Assay	Pharmacokinetic Parameter	Compound 14 (KT-531)
Stability in mouse hepatocytes	t1/2 (min)	36.86 ± 0.59
	CLint (μL/min/106 cells)	37.61 ± 0.60
PAMPA	-Log Pe	5.44 ± 0.06
Plasma stability	t1/2 (min)	41
In vivo (CD-1 mice via IP)	t1/2 (min)	63 ± 3
	Cmax (ng/mL)	493 ± 88
	AUClast (h*ng/mL)	1576 ± 136
	MRT (h)	2.10 ± 0.5
